# Supplementary material for: TNF−α Secreted from Macrophages Increases the Expression of Prometastatic Integrin αV in Gastric Cancer
Source: Int J Mol Sci. 2022 Dec 26;24(1):376. doi: 10.3390/ijms24010376 (PMC9820470; doi:10.3390/ijms24010376)
Supplement: Supplementary file 1 [file ijms-24-00376-s001.zip]

Archive with 1 entries (1 files):
- ijms-2041683-supplementary.pdf
